# Supplementary material for: Fecal Short-Chain Fatty Acids to Predict Prediabetes and Type 2 Diabetes Risk: An Exploratory Cross-Sectional Study
Source: Nutrients. 2025 Sep 19;17(18):3003. doi: 10.3390/nu17183003 (PMC12472725; doi:10.3390/nu17183003)
Supplement: Supplementary file 1 [file nutrients-17-03003-s001.zip]

Archive with 1 entries (1 files):
- nutrients-3849861-supplementary.pdf
